# Supplementary material for: Analysis of Endocrine Disrupting Nonylphenols in Foods by Gas Chromatography-Mass Spectrometry
Source: Foods. 2023 Jan 6;12(2):269. doi: 10.3390/foods12020269 (PMC9858244; doi:10.3390/foods12020269)
Supplement: Supplementary file 1 [file foods-12-00269-s001.zip]

Archive with 1 entries (1 files):
- foods-2116352-supplementary.pdf
